# Supplementary material for: Molecular Activation of the Kv11.1 Channel Reprograms EMT in Colon Cancer by Inhibiting TGFβ Signaling via Activation of Calcineurin
Source: Cancers (Basel). 2021 Nov 30;13(23):6025. doi: 10.3390/cancers13236025 (PMC8656647; doi:10.3390/cancers13236025)
Supplement: Supplementary file 1 [file cancers-13-06025-s001.zip]

Archive with 5 entries (4 files):
- cancers-1434748 supplementary Figure S1 Original Western blots .pdf
- cancers-1434748 supplementary Figure S2 and S3.pdf
- Supplementary Video 1. Movie file of spheroids derived from HT29 cells treated with DMSO or NS1643 (50μM) for 48hr/
- Supplementary Video 1. Movie file of spheroids derived from HT29 cells treated with DMSO or NS1643 (50μM) for 48hr/Control.avi
- Supplementary Video 1. Movie file of spheroids derived from HT29 cells treated with DMSO or NS1643 (50μM) for 48hr/NS1643.avi
